# Supplementary material for: Induction of the Nrf2 Pathway by Sulforaphane Is Neuroprotective in a Rat Temporal Lobe Epilepsy Model
Source: Antioxidants (Basel). 2021 Oct 27;10(11):1702. doi: 10.3390/antiox10111702 (PMC8615008; doi:10.3390/antiox10111702)
Supplement: Supplementary file 1 [file antioxidants-10-01702-s001.zip]

Archive with 3 entries (3 files):
- antioxidants-1417828-supplementary  Figure S1.tif
- antioxidants-1417828-supplementary Figure S2.tif
- antioxidants-1417828-supplementary Figure S3.tif
